# Supplementary material for: Conserved and diverged embryonic expression patterns of panarthropod NK-Cluster genes and new evidence for CRE-shuffling
Source: BMC Ecol Evol. 2026 Apr 3;26:36. doi: 10.1186/s12862-026-02513-z (PMC13088399; doi:10.1186/s12862-026-02513-z)
Supplement: Supplementary file 11 — Supplementary Material 11: Extended Complement. Each box represents one gene ortholog (or paralogs (staggered bars)). Different orthologs are colour-coded. The “X” symbol stands for putative absence of the gene. The grey shade marks species representing Arachnopulmonata for which a whole genome duplication was suggested; note the high number of duplicated genes in these species. Genes are subdivided into the core genes of the cluster NK1 (and associated genes), and genes of cluster NK2. Schematic drawings of the species are taken from PhyloPic (https://www.phylopic.org). Full species names: Drosophila melanogaster, Tribolium castaneum, Daphnia pulex, Glomeris marginata, Trigoniulus corallinus, Strigamia maritima, Pycnogonum litorale, Phalangium opilio, Ixodes scapularis, Halotydeus destructor, Centruroides sculpturatus, Mastigoproctus giganteus, Charinus acosta, Parasteatoda tepidariorum, Euperipatoides kanangrensis, Ramazzottius varieornatus, Priapulus caudatus. [file 12862_2026_2513_MOESM11_ESM.xlsx]

## Sheet: Primers
Species				Gene			forward primer				backward primer
Euperipatoides kanangrensis				Ek-Hlx/H2.0			TCAACTCCCTTGACGACGTA				gggTAATACGACTCACTATAGTGTCACATCACTTGAGTCTTTTGC
				Ek-NK7			TACGCCACCCAAACAACCTA				gggTAATACGACTCACTATAGGGCGTGTGAACAGATAAAGGT
				Ek-Noto			CCGACGCAACAGACTTCTCA				gggTAATACGACTCACTATAGAGGGGCTTTGTATCCTCCTAC
Parasteatoda tepidariorum				Pt-NK1_A/slouA			TGGGATGTTGCCAGTTTTGC				gggTAATACGACTCACTATAGGTAGCCGGAAGGTAAGGCAAT
				Pt-NK1_B/slouB			GAGCTGACTCCACAACAGAAG				gggTAATACGACTCACTATAGATGGTAACGCAGCAGGTAAAT
				Pt-NK2.2_B/vnd2			CCAGCGTTGTGTTACAGCAG				gggTAATACGACTCACTATAGGCCGCCATGTTTGTCATTGAA
				Pt-NK5_A/Hmx1			TGCCTTGCCAGAAGGAACTT				gggTAATACGACTCACTATAGGACTGCCGCATAAGGTGGAT
				Pt-Hhex			ACCGACAACATCACTTCCCT				gggTAATACGACTCACTATAGTCTCCGCCATTTCGCTCTTC
				Pt-Noto_A			CTGTTGCCAATCAGCCAAGTC				gggTAATACGACTCACTATAGAGCAACGTCGGAGAAAAAGAAT
				Pt_Noto_B			CAGTCCGAGTATGACGGGTG				gggTAATACGACTCACTATAGGTCTTCCATGATCTCCCAATGGT
				Pt-NK6_B/hgtx_B			TGTCATCGGCCACTCCTCAT				gggTAATACGACTCACTATAGCATGCCTACAGTTTGGCCTT
Phalangium opilio				Po-NK1/slou			GGTGGTACAACGGTGAAAACG				gggTAATACGACTCACTATAGGGGATGGCGGAATACGGAAT
				Po-NK2.1/scro			CCTTATATGCACGTGCCCCA				gggTAATACGACTCACTATAGGGGTGATCCGACACCTTGAG
				Po-NK2.2/vnd			TTAAACATGGGTCCGCTTCCA				gggTAATACGACTCACTATAGGCAATAAAGGGTTAATGCCGGA
				Po-NK5/Hmx			CCGCTTCTTTACATTTGACCGAG				gggTAATACGACTCACTATAGGCTGAAGAACCGTAAGGGGA
				Po-NK6/hgtx			GAAGCTACCCGTCAAAACGC				gggTAATACGACTCACTATAGCTCCATTTTGTGCGCCGATT
				Po-Hlx/H2.0			GCAATCGAAAAAGACACGTCAGA				gggTAATACGACTCACTATAGAATTTTGTGTTCGATGTGTGTCG
				Po-Hhex			CCCGACTCGACGACAACTTC				gggTAATACGACTCACTATAGGCATTGTAGAACTGGACGGGTTT
				Po-Noto			TACAGTCCGACGATCTAAACGA				gggTAATACGACTCACTATAGTTAACGAATACCTCGTGACTAGAAC
Glomeris marginata				Gm-NK1/slou			TGAACGACTCAACCTCGCTT				gggTAATACGACTCACTATAGTGCCAATTGAACAGGCTCCAA
				Gm-NK2.2/vnd			ACCGTCCGAATCACCTTCAC				gggTAATACGACTCACTATAGGACCGCTAAGTTCCGCCATA
				Gm-Tlx/lbe			GCTCAAACGACTTCGCATGG				gggTAATACGACTCACTATAGGGTGTGAAACCAATGGCGAA
				Gm-NK4/tin			CCCATCTGCAATGGATCCTCA				gggTAATACGACTCACTATAGTTGTCGTTGCCTTTTGCACT
				Gm-Hhex			TTGTTGCGCCCATCTTCAATG				gggTAATACGACTCACTATAGTGTCCTGAGATGCTTGGTCA
				Gm-Noto			AGGCCTTCTGGAAAAGCGAA				gggTAATACGACTCACTATAGGGCTTGTTGCAAGGCCAAAT
				Gm-NK5/hmx			CGGACATCAGTGGACCATCC				gggTAATACGACTCACTATAGCAGTTGGAACACTTGACTGCG
				Gm-NK7			AGGTCCTGGCTCGACTTAGA				gggTAATACGACTCACTATAGGGGCTGAGTGATCAACGTCC
				Gm-NK6/hgtx			GTTTGAAAACAACGGCAGGC				gggTAATACGACTCACTATAGCGCCATTTCGTTCGACGATT
				Gm-Hlx/H2.0			AATTTGCAACGCAAAGGGCT				gggTAATACGACTCACTATAGCAGTTTGCAGGAAACATGGTGT
Tribolium castaneum				Tc-NK3/bap			AGTTGTGTCGGGTCGGTTAC				gggTAATACGACTCACTATAGTGACACAGACTCAGCATCGAC
				Tc-Msxlx			TCCCCTCGAACCCATCTCAT				gggTAATACGACTCACTATAGACTGGAAGCACAAACCCTGC
Acanthoscurria geniculata				Ag_Hlx/H2.0			CGCTTCTCCTGTTTGCGATG				gggTAATACGACTCACTATAGTACGCAAATCTCTTATCTGGGTTG
