# Supplementary material for: Conserved and diverged embryonic expression patterns of panarthropod NK-Cluster genes and new evidence for CRE-shuffling
Source: BMC Ecol Evol. 2026 Apr 3;26:36. doi: 10.1186/s12862-026-02513-z (PMC13088399; doi:10.1186/s12862-026-02513-z)
Supplement: Supplementary file 12 — Supplementary Material 12 [file 12862_2026_2513_MOESM12_ESM.zip]

Archive with 1 entries (1 files):
- 12862_2026_2513_MOESM12_ESM.tif
